# Supplementary material for: Scale for students’ attitude towards AIGC feedback in english pronunciation learning: Development, validation and application
Source: PLoS One. 2025 Oct 24;20(10):e0335210. doi: 10.1371/journal.pone.0335210 (PMC12551826; doi:10.1371/journal.pone.0335210)
Supplement: S1 Table — (XLSX) [file pone.0335210.s001.xlsx]

## Sheet: Sheet1
Accuracy1	Accuracy2	Accuracy3	Accuracy4	Strictness1	Strictness2	Strictness3	Strictness4	Clarity1	Clarity2	Clarity3	Clarity4	Personalisation1	Personalisation2	Personalisation3	Personalisation4	Gender	BP	Age	Total	Group
1	1	1	1	2	2	2	1	2	1	1	1	1	1	1	1	1	2	19	20	1
3	1	2	1	2	1	3	1	3	2	2	3	1	2	3	1	2	2	18	31	1
2	2	3	3	3	3	3	3	2	2	2	2	2	2	2	2	2	2	18	38	1
3	2	3	2	3	2	3	2	3	2	3	2	3	2	3	2	2	1	18	40	1
2	2	2	2	3	3	3	3	2	2	2	2	3	3	3	3	2	1	18	40	1
3	2	2	3	2	3	2	3	3	3	2	3	3	2	3	2	1	2	20	41	1
3	2	3	2	2	3	2	3	2	3	3	2	3	3	3	3	1	2	18	42	1
3	3	3	3	2	2	2	2	4	3	4	2	2	2	2	3	1	2	19	42	1
3	3	3	3	3	3	2	3	2	3	3	2	2	2	3	3	2	1	19	43	1
3	3	2	2	3	2	3	4	2	3	2	3	2	3	4	3	1	2	20	44	1
2	2	2	2	3	3	3	3	3	3	3	3	3	3	3	3	2	2	18	44	1
3	3	2	2	3	3	4	2	3	3	3	2	3	2	3	4	1	2	18	45	1
3	3	3	3	3	3	3	3	2	3	2	3	3	3	3	3	2	1	19	46	1
3	4	5	2	3	3	3	2	3	4	4	2	3	3	2	1	1	2	18	47	1
3	3	3	3	2	3	3	3	3	3	3	3	3	3	3	3	2	2	19	47	1
3	2	3	3	3	3	3	3	3	3	3	3	3	3	3	3	2	1	20	47	1
3	3	3	3	3	3	3	3	3	3	3	3	3	3	3	3	2	2	19	48	1
3	3	3	3	3	3	3	3	3	3	3	3	3	3	3	3	1	2	18	48	1
3	3	3	3	3	3	3	3	3	3	3	3	3	3	3	3	1	2	18	48	1
3	3	3	3	3	3	3	3	3	3	3	3	3	3	3	3	2	2	18	48	1
3	3	3	3	3	3	3	3	3	3	3	3	3	3	3	3	2	1	20	48	1
3	3	3	3	3	3	3	3	3	3	3	3	3	3	3	3	2	1	18	48	1
3	3	3	3	3	3	3	3	3	3	3	3	3	3	3	3	1	2	19	48	1
3	3	3	3	3	3	3	3	3	3	3	3	3	3	3	3	1	2	18	48	1
3	3	3	3	3	3	3	3	3	3	3	3	3	3	3	3	1	2	20	48	1
3	3	3	3	3	3	3	3	3	3	3	3	3	3	3	3	2	2	17	48	1
3	3	3	3	3	3	3	3	3	3	3	3	3	3	3	3	2	2	18	48	1
3	3	3	3	3	3	3	3	3	3	3	3	3	3	3	3	1	2	18	48	1
3	3	3	3	3	3	3	3	3	3	3	3	3	3	3	3	1	1	19	48	1
3	3	3	3	3	3	3	3	3	3	3	3	3	3	3	3	1	2	18	48	1
3	3	3	3	3	3	3	3	3	3	3	3	3	3	3	3	2	2	20	48	1
3	3	3	3	3	3	3	3	3	3	3	3	3	3	3	3	2	1	18	48	1
3	3	3	3	3	3	3	3	3	3	3	3	3	3	3	3	1	2	22	48	1
3	3	3	3	3	3	3	3	3	3	3	3	3	3	3	3	2	2	19	48	1
3	3	3	3	3	3	3	3	3	3	3	3	3	3	3	3	2	1	18	48	1
3	3	3	3	3	3	3	3	3	3	3	3	3	3	3	3	2	2	19	48	1
3	3	3	3	3	3	3	3	3	3	3	3	3	3	3	3	1	2	19	48	1
3	3	3	3	3	3	3	3	3	3	3	3	3	3	3	3	1	2	18	48	1
3	3	3	3	3	3	3	3	3	3	3	3	3	3	3	3	2	2	20	48	1
3	3	3	3	3	3	3	3	3	3	3	3	3	3	3	3	2	2	18	48	1
3	3	3	3	3	3	3	3	3	3	3	3	3	3	3	3	2	2	18	48	1
3	3	3	3	3	3	3	3	3	3	3	3	3	3	3	3	2	1	19	48	1
3	3	3	3	3	3	3	3	3	3	3	3	3	3	3	3	2	2	18	48	1
3	3	3	3	3	3	3	3	3	3	3	3	3	3	3	3	2	2	18	48	1
3	3	3	3	3	3	3	3	3	3	3	3	3	3	3	3	2	2	19	48	1
3	3	3	3	3	3	3	3	3	3	3	3	3	3	3	3	2	2	20	48	1
3	3	3	3	3	3	3	3	3	3	3	3	3	3	3	3	2	2	21	48	1
3	3	3	3	3	3	3	3	3	3	3	3	3	3	3	3	1	2	20	48	1
3	3	3	3	3	3	3	3	3	3	3	3	3	3	3	3	1	1	20	48	1
3	3	3	3	3	3	3	3	3	3	3	3	3	3	3	3	1	2	20	48	1
3	3	3	3	3	3	3	3	3	3	3	3	3	3	3	3	2	2	19	48	1
2	3	3	3	3	4	2	3	3	3	3	3	3	3	4	3	2	1	18	48	1
3	3	3	3	3	3	3	3	3	3	3	3	3	3	3	3	2	2	20	48	1
3	3	3	3	3	3	3	3	3	3	3	3	3	3	3	3	1	2	19	48	1
3	3	3	3	3	3	3	3	3	3	3	3	3	3	3	3	2	2	19	48	1
3	3	3	3	3	3	3	3	3	3	3	3	3	3	3	3	2	2	18	48	1
3	3	3	3	3	3	3	3	3	3	3	3	3	3	3	3	2	2	20	48	1
3	3	3	3	3	3	3	3	3	3	3	3	3	3	3	3	2	1	19	48	1
3	3	3	3	3	3	3	3	3	3	3	3	3	3	3	3	1	2	18	48	1
3	3	3	3	3	3	3	3	3	3	3	3	3	3	3	3	2	1	18	48	1
3	3	3	3	3	3	3	3	3	3	3	3	3	3	3	3	1	1	18	48	1
3	3	3	3	3	3	3	3	3	3	3	3	3	3	3	3	2	2	18	48	1
3	3	3	3	3	3	3	3	3	3	3	3	3	3	3	3	2	2	18	48	1
3	3	3	3	3	3	3	3	3	3	3	3	3	3	3	3	1	1	18	48	1
3	3	3	3	3	3	3	3	3	3	3	3	3	3	3	3	2	1	18	48	1
3	3	3	3	3	3	3	3	3	3	3	3	3	3	3	3	2	2	18	48	1
3	3	3	3	3	3	3	3	3	3	3	3	3	3	3	3	2	2	18	48	1
3	3	3	3	3	3	3	3	3	3	3	3	3	4	2	3	1	2	19	48	1
3	3	3	3	3	3	3	3	3	3	3	3	3	3	3	3	2	1	19	48	1
3	3	3	3	3	3	3	3	3	3	3	3	3	3	3	3	1	2	20	48	1
3	3	3	3	3	3	3	3	3	3	3	3	3	3	3	3	1	2	20	48	1
3	3	3	3	3	3	3	3	3	3	3	3	3	3	3	3	1	1	19	48	1
4	4	3	2	3	3	3	3	3	3	3	4	2	3	3	3	2	2	19	49
4	2	4	4	2	3	3	3	3	3	3	3	3	3	3	3	1	2	17	49
3	3	3	3	3	3	3	3	3	3	3	3	3	3	3	4	1	2	19	49
4	3	3	3	3	3	3	3	3	3	3	3	3	3	3	3	2	2	18	49
4	3	3	3	3	3	3	3	3	3	3	3	3	3	3	3	2	2	19	49
4	4	4	3	4	3	3	3	3	3	3	2	3	2	3	2	2	2	20	49
4	3	3	3	3	3	3	3	3	3	3	3	3	3	3	3	2	1	18	49
4	3	3	3	3	3	3	3	3	3	3	3	4	3	2	3	1	2	18	49
3	4	3	3	3	3	4	3	3	3	3	3	3	3	3	3	2	2	19	50
3	4	3	3	4	3	3	3	3	3	3	4	3	3	2	3	2	2	18	50
3	3	3	3	3	3	3	3	4	3	3	4	3	3	3	3	2	2	20	50
3	3	4	3	3	4	3	3	3	3	3	2	3	4	3	3	2	2	18	50
3	3	3	3	3	3	3	3	3	3	3	3	4	3	3	4	2	2	19	50
3	3	3	3	3	3	3	3	3	4	3	3	3	4	3	3	1	2	20	50
3	3	3	3	3	3	3	3	4	4	3	3	3	3	3	3	2	2	20	50
3	4	3	4	3	3	3	3	3	3	3	3	3	3	3	3	2	2	20	50
3	4	4	4	3	4	2	3	3	4	4	2	3	3	3	2	2	2	20	51
3	4	3	4	3	3	3	3	3	3	3	2	4	4	3	3	2	2	18	51
3	3	3	3	3	3	3	3	4	3	4	3	4	3	3	3	2	2	20	51
3	3	4	3	4	3	3	3	3	3	3	3	3	3	3	4	2	2	18	51
3	3	3	3	3	3	3	3	3	3	3	3	4	3	4	4	2	2	19	51
3	3	3	3	3	3	3	3	3	4	4	3	3	3	3	4	2	1	18	51
4	4	4	4	3	3	3	3	3	3	3	3	3	3	3	3	1	2	19	52
4	4	4	4	3	3	3	3	3	3	3	3	3	3	3	3	1	2	19	52
3	3	3	3	3	3	3	3	4	4	4	4	3	3	3	3	2	2	18	52
3	3	3	3	3	3	3	3	3	3	4	4	3	3	4	4	1	2	19	52
3	3	3	3	3	3	3	3	3	3	3	3	4	4	4	4	2	2	19	52
3	3	3	3	3	3	3	3	4	4	4	4	3	3	3	3	2	2	18	52
4	4	4	4	3	3	3	3	3	3	3	3	3	3	3	3	2	2	21	52
3	3	3	3	3	3	3	3	3	3	3	3	4	4	4	4	2	2	18	52
3	3	3	3	3	3	3	3	3	4	4	3	4	3	4	3	1	2	19	52
4	4	4	4	3	3	3	3	3	3	3	3	3	3	3	3	2	1	20	52
3	3	4	4	3	3	3	3	3	3	3	3	3	4	3	4	2	1	18	52
4	3	3	3	4	3	3	4	4	3	3	3	2	3	3	4	1	2	18	52
3	3	3	3	3	3	3	4	3	3	3	3	4	3	4	4	2	2	18	52
3	3	3	3	3	3	3	3	4	3	4	3	4	4	3	3	2	2	18	52
4	4	4	4	3	3	3	3	3	3	3	3	3	3	3	4	2	1	21	53
3	4	3	4	3	3	3	3	3	4	3	3	3	4	3	4	2	2	19	53
4	4	3	4	2	2	3	4	4	3	3	3	4	4	3	3	2	2	21	53
3	4	4	3	4	3	3	3	4	2	3	3	3	3	4	4	1	2	20	53
3	4	3	3	3	4	3	4	3	2	3	4	3	4	3	4	1	2	20	53
3	3	3	3	3	4	4	3	3	4	3	3	3	4	3	4	2	2	19	53
3	3	3	3	3	3	3	3	3	4	3	4	4	4	4	4	2	2	19	54
3	4	3	4	4	3	4	3	3	4	4	3	3	3	3	3	2	2	18	54
3	4	3	4	3	4	4	3	3	3	4	3	3	4	3	3	2	2	19	54
4	3	4	4	3	3	4	2	3	4	3	3	4	3	4	3	2	2	20	54
4	4	4	4	3	3	3	3	3	3	3	3	3	4	3	4	1	1	19	54
3	3	3	3	4	4	3	3	4	4	4	4	3	3	3	3	2	2	19	54
4	3	4	3	3	3	4	4	4	3	2	3	4	3	4	3	2	1	19	54
4	4	4	4	3	4	2	4	3	4	2	3	4	2	3	4	1	2	18	54
3	3	3	3	4	4	4	4	3	3	3	3	4	3	4	3	1	2	18	54
3	3	3	3	4	4	3	3	3	4	4	3	2	4	4	4	2	1	18	54
3	3	3	4	4	4	4	3	3	3	3	2	4	4	3	4	1	2	18	54
4	3	3	4	4	3	3	4	3	4	3	3	4	3	4	3	2	2	20	55
4	4	4	4	3	3	3	3	3	4	4	3	3	3	3	4	1	2	18	55
4	4	4	3	3	3	3	3	4	4	3	3	4	3	3	4	2	2	19	55
4	4	4	4	4	3	3	3	3	3	3	3	4	3	3	4	2	1	18	55
4	4	4	4	3	3	3	3	4	4	4	3	3	3	3	3	2	2	18	55
4	4	4	4	3	3	3	3	3	3	3	3	4	4	4	4	2	2	18	56
4	3	4	3	3	4	3	4	4	3	4	3	3	4	3	4	2	2	19	56
3	3	3	3	4	4	4	4	3	3	3	3	4	4	4	4	2	2	20	56
4	4	4	4	3	3	3	3	3	3	3	3	4	4	4	4	1	2	21	56
3	3	3	3	4	4	4	4	3	3	3	3	4	4	4	4	2	1	19	56
4	3	4	4	3	3	3	3	4	3	4	4	3	4	3	4	1	2	19	56
3	4	3	4	3	4	3	3	4	3	3	4	4	3	4	4	2	2	17	56
4	4	4	4	2	4	4	3	3	3	3	3	3	4	4	4	2	2	20	56
2	4	2	2	4	4	4	4	4	4	4	2	4	4	4	4	1	2	19	56
3	3	3	3	3	3	3	3	4	4	4	4	4	4	4	4	1	2	19	56
4	4	3	3	4	4	4	3	3	4	3	4	4	3	3	4	2	2	20	57
4	4	3	4	3	3	3	3	4	4	4	4	3	4	4	3	1	1	19	57
3	3	4	3	4	3	4	4	4	4	3	3	4	3	4	4	1	2	20	57
3	3	4	3	4	4	3	4	4	4	3	3	4	4	3	4	2	1	19	57
4	4	4	3	3	4	4	3	3	4	3	4	4	3	4	3	2	2	19	57
3	3	3	3	3	4	3	3	4	4	4	4	4	4	4	4	2	2	18	57
3	3	3	3	3	4	3	4	4	4	4	4	4	4	4	4	2	2	18	58	2
3	4	4	3	3	4	4	4	3	3	4	4	3	4	4	4	2	2	19	58	2
4	4	3	4	3	3	2	3	4	4	4	4	4	4	4	4	1	1	18	58	2
4	4	4	4	3	3	4	3	3	4	3	4	4	3	4	4	2	1	19	58	2
4	4	3	4	4	3	4	4	4	3	3	4	4	4	3	4	1	2	20	59	2
4	5	4	5	4	2	2	4	4	3	4	3	4	4	3	4	1	2	18	59	2
3	4	3	4	4	3	3	4	3	4	3	3	4	4	5	5	1	2	20	59	2
4	4	4	4	3	3	3	3	4	4	4	4	4	4	4	4	1	1	19	60	2
4	4	3	4	4	4	3	4	4	3	4	4	4	4	3	4	2	2	19	60	2
4	4	4	4	4	4	4	4	4	4	4	4	3	3	3	3	2	2	18	60	2
3	4	4	4	3	4	3	4	4	3	4	4	4	4	4	4	1	2	19	60	2
3	3	3	4	4	4	3	4	4	4	4	4	4	4	4	4	2	1	18	60	2
4	4	4	4	3	4	4	3	3	4	3	4	3	4	5	4	1	2	19	60	2
4	4	4	4	3	4	4	4	4	4	3	3	4	4	4	4	2	2	18	61	2
4	4	4	4	4	4	4	4	3	4	3	4	4	4	3	4	2	2	19	61	2
4	4	4	4	4	3	3	3	4	4	4	4	4	4	4	4	1	2	20	61	2
4	4	3	4	3	4	3	4	4	4	4	4	4	4	4	4	1	2	20	61	2
3	4	4	4	4	4	4	4	4	3	4	4	4	4	4	4	2	2	20	62	2
4	4	4	4	4	3	4	4	3	4	4	4	4	4	4	4	2	2	18	62	2
4	4	4	4	4	4	4	4	3	4	4	3	4	4	4	4	1	2	18	62	2
4	4	4	4	4	4	4	4	4	4	4	4	4	3	4	4	2	2	20	63	2
3	4	4	4	4	4	4	4	4	4	4	4	4	4	4	4	2	2	18	63	2
4	3	3	4	3	4	3	4	4	4	5	3	5	5	4	5	1	2	18	63	2
4	4	4	4	4	4	4	4	4	4	4	4	4	4	4	4	2	2	18	64	2
4	4	4	4	4	4	4	4	4	4	4	4	4	4	4	4	2	2	18	64	2
4	4	4	4	4	4	4	4	4	4	4	4	4	4	4	4	2	2	18	64	2
5	5	5	5	5	5	5	5	3	3	3	3	3	3	3	3	1	1	20	64	2
4	4	4	4	4	4	4	4	4	4	4	4	4	4	4	4	2	2	18	64	2
4	4	4	4	4	4	4	4	4	4	4	4	4	4	4	4	2	1	18	64	2
4	4	4	4	4	4	4	4	4	4	4	4	4	4	4	4	2	2	19	64	2
4	4	4	4	4	4	4	4	4	4	4	4	4	4	4	4	1	1	18	64	2
4	4	4	4	4	4	4	4	4	4	4	4	4	4	4	4	2	2	18	64	2
4	4	4	4	4	4	4	4	4	4	4	4	4	4	4	4	2	1	19	64	2
4	4	4	4	4	4	4	4	4	4	4	4	4	4	4	4	2	2	22	64	2
4	4	4	4	4	4	4	4	4	4	4	4	4	4	4	4	1	2	18	64	2
4	4	4	4	4	4	4	4	4	4	4	4	4	4	4	4	2	2	19	64	2
4	4	4	4	4	4	4	4	4	4	4	4	4	4	4	4	2	2	18	64	2
4	4	4	4	4	4	4	4	4	4	4	4	4	4	4	4	2	1	18	64	2
4	4	4	4	4	4	4	4	4	4	4	4	4	4	4	4	2	2	19	64	2
4	4	4	4	4	4	4	4	4	4	4	4	4	4	4	4	2	2	18	64	2
4	4	4	4	4	4	4	4	4	4	4	4	4	4	4	4	2	2	20	64	2
4	4	4	4	4	4	4	4	4	4	4	4	4	4	4	4	1	2	19	64	2
4	4	4	4	4	4	4	4	4	4	4	4	4	4	4	4	1	2	17	64	2
4	4	4	4	4	4	4	4	4	4	4	4	4	4	4	4	2	1	18	64	2
4	4	4	4	4	4	4	4	4	4	4	4	4	4	4	4	2	2	17	64	2
4	4	4	4	4	4	4	4	4	4	4	4	4	5	4	4	2	2	19	65	2
4	5	5	4	5	4	4	3	4	4	4	4	4	4	4	4	1	2	18	66	2
3	4	4	4	4	5	4	5	5	5	4	4	4	4	4	4	2	2	18	67	2
5	4	5	5	4	4	5	5	5	5	4	5	5	4	5	4	1	1	20	74	2
5	5	5	5	5	5	5	5	5	5	5	5	5	5	5	5	1	1	20	80	2
5	5	5	5	5	5	5	5	5	5	5	5	5	5	5	5	2	2	18	80	2
5	5	5	5	5	5	5	5	5	5	5	5	5	5	5	5	1	2	20	80	2
5	5	5	5	5	5	5	5	5	5	5	5	5	5	5	5	1	2	21	80	2
5	5	5	5	5	5	5	5	5	5	5	5	5	5	5	5	1	2	21	80	2
5	5	5	5	5	5	5	5	5	5	5	5	5	5	5	5	2	1	19	80	2
5	5	5	5	5	5	5	5	5	5	5	5	5	5	5	5	2	1	18	80	2
5	5	5	5	5	5	5	5	5	5	5	5	5	5	5	5	2	1	18	80	2
5	5	5	5	5	5	5	5	5	5	5	5	5	5	5	5	2	2	17	80	2
5	5	5	5	5	5	5	5	5	5	5	5	5	5	5	5	1	2	18	80	2
5	5	5	5	5	5	5	5	5	5	5	5	5	5	5	5	1	2	18	80	2
5	5	5	5	5	5	5	5	5	5	5	5	5	5	5	5	1	1	18	80	2
