# Supplementary material for: Scale for students’ attitude towards AIGC feedback in english pronunciation learning: Development, validation and application
Source: PLoS One. 2025 Oct 24;20(10):e0335210. doi: 10.1371/journal.pone.0335210 (PMC12551826; doi:10.1371/journal.pone.0335210)
Supplement: S2 Table — (XLSX) [file pone.0335210.s002.xlsx]

## Sheet: Sheet1
Accuracy1	Accuracy2	Accuracy3	Accuracy4	Strictness1	Strictness2	Strictness3	Strictness4	Clarity1	Clarity2	Clarity3	Clarity4	Personalisation1	Personalisation2	Personalisation3	Personalisation4	Gender	BP	Age	Group	Accuracy	Strictness	Clarity	Personalisation	AIGC Feedback	SF	SSF	EPS
5	4	5	4	4	5	5	4	5	4	5	4	5	5	4	5	1	1	23	2	4.5	4.5	4.5	4.75	73	4.25	4	4.11111
2	2	2	2	3	3	3	3	3	3	3	3	3	3	3	3	1	2	18	2	2	3	3	3	44	3.75	3.6	3.66667
3	4	3	4	3	4	3	4	4	3	4	3	2	4	3	2	1	2	18	2	3.5	3.5	3.5	2.75	53	3	2.8	2.88889
5	5	5	5	3	4	5	4	5	4	4	3	5	5	5	5	1	2	20	2	5	4	4	5	72	3.5	2.6	3
3	2	2	2	3	3	3	3	4	3	3	2	3	2	2	3	2	1	18	2	2.25	3	3	2.5	43	4.75	5	4.88889
4	3	3	3	3	3	3	3	4	4	4	4	3	3	3	3	2	2	20	2	3.25	3	4	3	53	3.25	3.4	3.33333
4	4	3	5	4	5	4	3	3	4	4	4	4	3	5	4	1	1	20	2	4	4	3.75	4	63	4	2.2	3
3	3	3	3	3	3	4	3	3	3	3	3	3	4	3	3	2	2	21	2	3	3.25	3	3.25	50	3	3.2	3.11111
5	4	5	4	4	4	5	4	5	4	5	4	5	4	5	4	1	2	18	2	4.5	4.25	4.5	4.5	71	4.5	4.4	4.44444
3	3	3	3	3	3	3	3	3	3	3	3	3	3	3	3	2	2	20	2	3	3	3	3	48	3	3	3
3	3	3	3	3	3	3	3	3	3	3	3	3	3	3	3	1	2	20	2	3	3	3	3	48	2.75	2.6	2.66667
4	4	4	4	3	4	3	4	4	3	3	3	4	3	4	3	2	2	18	2	4	3.5	3.25	3.5	57	3.75	3.4	3.55556
3	3	4	4	4	3	3	3	3	3	3	3	3	3	3	3	2	2	19	2	3.5	3.25	3	3	51	3.5	3	3.22222
3	3	3	3	3	3	3	3	4	3	3	3	3	3	3	3	1	2	20	2	3	3	3.25	3	49	3.5	3	3.22222
3	3	4	4	2	3	3	4	4	4	4	4	4	4	4	4	1	2	20	2	3.5	3	4	4	58	3.5	3.8	3.66667
4	4	4	4	4	4	3	4	4	4	4	4	4	4	4	4	2	2	19	2	4	3.75	4	4	63	4	4	4
4	3	4	3	4	3	4	3	4	3	4	3	4	3	4	4	1	2	20	2	3.5	3.5	3.5	3.75	57	4	3.6	3.77778
4	4	4	4	3	4	3	3	4	3	4	4	4	3	4	4	1	1	20	2	4	3.25	3.75	3.75	59	3.75	4	3.88889
4	4	4	4	3	3	3	3	3	3	3	3	3	3	3	3	1	2	18	2	4	3	3	3	52	3.5	3.6	3.55556
3	3	3	3	3	3	3	3	3	3	3	3	3	3	3	3	1	2	20	2	3	3	3	3	48	4	4	4
3	2	2	2	3	2	3	2	3	2	3	2	3	2	3	2	1	1	25	2	2.25	2.5	2.5	2.5	39	3.75	3	3.33333
4	3	3	3	3	3	3	4	4	3	3	4	3	4	4	3	1	2	18	2	3.25	3.25	3.5	3.5	54	3.75	3.4	3.55556
4	3	3	4	3	2	3	3	3	4	3	3	4	3	3	4	1	2	20	2	3.5	2.75	3.25	3.5	52	3	3.6	3.33333
3	3	3	3	4	4	4	3	3	3	4	3	4	3	3	4	1	2	18	2	3	3.75	3.25	3.5	54	3.75	4	3.88889
4	4	4	4	4	4	4	4	4	4	4	4	4	4	4	4	1	1	18	2	4	4	4	4	64	3.75	3.8	3.77778
4	4	4	4	4	4	3	4	3	4	4	2	4	4	3	4	1	2	18	2	4	3.75	3.25	3.75	59	4	3.4	3.66667
5	5	5	5	5	4	4	4	4	4	4	4	4	3	3	3	1	2	19	2	5	4.25	4	3.25	66	4	3.2	3.55556
3	4	4	3	4	3	4	4	3	4	4	3	4	3	4	4	1	2	21	2	3.5	3.75	3.5	3.75	58	4	4	4
4	4	4	4	3	4	4	4	3	3	4	3	3	3	3	3	1	2	19	2	4	3.75	3.25	3	56	4	4	4
4	4	4	4	3	3	3	3	3	3	3	3	4	4	4	4	1	2	19	2	4	3	3	4	56	4	3	3.44444
3	3	3	3	3	3	3	3	3	3	3	3	3	3	3	3	2	2	20	2	3	3	3	3	48	3.25	3.2	3.22222
3	3	3	3	3	3	3	3	3	3	3	3	3	3	3	3	2	2	21	2	3	3	3	3	48	4	4	4
4	3	3	4	4	3	4	4	4	4	3	3	3	3	4	3	1	2	19	2	3.5	3.75	3.5	3.25	56	3.75	2.4	3
3	3	3	3	3	3	3	3	3	3	3	3	3	3	3	3	2	2	19	2	3	3	3	3	48	4	4	4
3	2	2	3	3	3	3	3	3	3	3	3	4	3	2	3	1	2	20	2	2.5	3	3	3	46	3.75	3.2	3.44444
3	3	3	3	3	3	3	3	3	3	3	3	3	3	3	3	2	1	19	2	3	3	3	3	48	4	3.8	3.88889
3	3	3	3	3	4	3	5	3	3	3	3	3	3	3	3	1	2	19	2	3	3.75	3	3	51	4	4	4
3	3	3	3	3	3	3	3	3	3	3	3	3	3	3	3	2	2	19	2	3	3	3	3	48	3	2.6	2.77778
4	4	4	4	4	4	4	4	4	4	4	4	4	4	4	4	2	1	18	2	4	4	4	4	64	4	4	4
3	4	4	4	3	4	3	4	3	2	2	2	3	3	2	3	2	2	20	2	3.75	3.5	2.25	2.75	49	4	3	3.44444
3	3	3	3	3	3	3	3	3	3	3	3	3	3	3	3	1	1	18	2	3	3	3	3	48	3	3	3
3	3	4	3	4	3	3	3	3	3	3	3	3	3	3	3	2	2	19	2	3.25	3.25	3	3	50	4	4	4
4	4	4	4	4	4	4	4	4	4	4	4	4	4	4	4	1	1	18	2	4	4	4	4	64	3.5	3.8	3.66667
4	3	3	3	3	3	3	4	3	3	3	3	3	3	3	3	2	2	18	2	3.25	3.25	3	3	50	3.5	3	3.22222
3	3	3	3	4	4	4	4	4	4	4	4	4	4	4	4	2	2	18	2	3	4	4	4	60	4	3.6	3.77778
3	3	3	3	2	2	2	2	3	3	3	3	3	3	3	3	2	2	18	2	3	2	3	3	44	4	4	4
4	4	4	4	4	4	4	4	4	4	4	4	4	4	4	4	2	2	20	2	4	4	4	4	64	3	3.2	3.11111
4	4	4	4	3	3	3	3	4	4	4	4	4	4	4	4	2	2	20	2	4	3	4	4	60	5	5	5
3	4	3	4	3	4	3	3	3	4	3	3	4	3	3	4	2	1	18	2	3.5	3.25	3.25	3.5	54	3.75	3.2	3.44444
3	3	3	3	3	3	3	3	4	4	3	3	3	3	4	4	2	2	20	2	3	3	3.5	3.5	52	3.25	3	3.11111
4	4	4	4	4	4	4	4	4	4	4	4	4	4	4	4	1	2	20	2	4	4	4	4	64	4	4	4
4	3	3	4	3	3	4	3	3	4	3	4	3	4	3	2	2	2	18	2	3.5	3.25	3.5	3	53	4.25	4.6	4.44444
3	3	3	3	3	3	3	3	3	3	3	3	3	3	3	3	2	1	20	2	3	3	3	3	48	3	3	3
3	4	3	3	3	2	3	4	3	3	3	3	4	3	4	3	2	2	18	2	3.25	3	3	3.5	51	2.75	3.2	3
3	3	3	3	3	3	3	3	3	3	3	3	3	3	3	3	2	2	19	2	3	3	3	3	48	2.5	3	2.77778
3	3	4	4	4	3	4	3	4	4	3	3	3	3	4	4	2	2	18	2	3.5	3.5	3.5	3.5	56	3.25	3.4	3.33333
4	4	4	4	3	3	3	4	4	4	4	4	4	4	4	4	2	2	18	2	4	3.25	4	4	61	4	4	4
3	3	3	3	3	3	3	3	3	3	3	3	3	3	3	3	2	1	20	2	3	3	3	3	48	3.5	3	3.22222
2	2	2	2	2	2	2	2	3	3	3	3	3	3	3	3	2	2	18	2	2	2	3	3	40	3	2.6	2.77778
3	3	3	3	3	3	4	4	3	3	3	3	3	3	3	3	2	2	19	2	3	3.5	3	3	50	3.5	4	3.77778
2	2	2	2	3	3	3	2	2	3	2	2	3	3	2	2	2	2	18	2	2	2.75	2.25	2.5	38	3	3.2	3.11111
3	3	3	3	3	3	3	3	3	3	3	3	3	3	3	3	2	2	18	2	3	3	3	3	48	3	3	3
2	2	2	2	2	2	2	2	2	2	3	2	2	2	2	2	1	2	21	2	2	2	2.25	2	33	2	2	2
3	3	3	3	3	3	3	3	3	3	3	3	3	3	3	3	2	2	20	2	3	3	3	3	48	3	3	3
4	4	4	4	4	4	4	4	4	4	4	4	4	4	4	4	1	1	20	2	4	4	4	4	64	5	4	4.44444
3	3	3	3	3	3	3	3	3	3	3	3	3	3	3	3	1	2	19	2	3	3	3	3	48	3	3	3
3	3	3	3	3	3	3	3	3	3	3	3	3	3	3	3	2	1	20	2	3	3	3	3	48	4	4	4
4	4	4	4	3	3	3	3	3	4	4	3	4	3	3	3	2	1	20	2	4	3	3.5	3.25	55	4	4	4
3	3	3	3	3	3	3	3	3	3	3	3	3	3	3	3	1	2	18	2	3	3	3	3	48	3.5	3.2	3.33333
4	4	4	4	4	4	4	4	4	4	4	4	3	3	3	3	1	2	20	2	4	4	4	3	60	4	4	4
4	4	4	4	4	4	4	4	4	4	4	4	4	4	4	4	1	2	20	2	4	4	4	4	64	4	4	4
3	3	3	3	3	3	3	3	3	3	3	3	3	3	3	3	1	2	21	2	3	3	3	3	48	4	4	4
4	3	4	4	3	3	3	3	3	3	3	3	3	3	3	3	2	2	18	2	3.75	3	3	3	51	4	4	4
3	3	3	3	3	3	3	3	3	3	3	3	3	3	3	3	2	2	19	2	3	3	3	3	48	3.25	2.8	3
3	3	3	3	3	3	3	3	3	3	3	3	3	2	2	4	1	2	19	2	3	3	3	2.75	47	2.75	2.6	2.66667
3	4	4	4	3	4	3	4	4	4	4	4	4	5	4	5	2	2	18	2	3.75	3.5	4	4.5	63	3.75	3.6	3.66667
5	5	5	5	5	5	5	5	5	5	5	5	5	5	5	5	2	1	20	2	5	5	5	5	80	5	5	5
3	3	3	4	3	4	4	3	4	4	4	4	4	4	4	4	2	1	19	2	3.25	3.5	4	4	59	4	4	4
2	2	2	2	2	2	2	2	3	3	3	3	3	3	3	3	2	2	19	2	2	2	3	3	40	3	3	3
3	3	3	3	3	3	3	3	3	3	3	3	3	3	3	3	2	1	20	2	3	3	3	3	48	3	3	3
4	4	4	3	4	4	4	3	3	3	4	3	4	3	3	3	2	2	18	2	3.75	3.75	3.25	3.25	56	4	2	2.88889
3	3	3	3	3	3	3	3	3	3	3	3	3	3	3	3	1	2	20	2	3	3	3	3	48	4	4	4
3	5	4	5	3	5	4	5	4	5	3	5	4	5	3	5	1	2	19	2	4.25	4.25	4.25	4.25	68	4.25	4.4	4.33333
3	3	3	3	3	3	3	3	3	3	3	3	3	3	3	3	1	2	17	2	3	3	3	3	48	3	3	3
3	3	3	3	3	3	4	3	3	3	3	3	4	3	3	4	2	2	20	2	3	3.25	3	3.5	51	4	3.4	3.66667
3	3	3	3	3	3	3	3	3	3	3	3	3	3	3	3	2	2	19	2	3	3	3	3	48	3	3	3
3	4	3	4	3	3	3	3	3	3	3	3	3	4	4	3	2	1	19	2	3.5	3	3	3.5	52	3.5	3.2	3.33333
3	3	3	3	3	3	3	3	3	3	3	3	3	3	3	3	1	2	18	2	3	3	3	3	48	3	2.6	2.77778
3	3	3	3	4	4	4	4	3	3	3	3	4	4	4	4	1	2	19	2	3	4	3	4	56	3	3.2	3.11111
3	3	3	3	3	3	3	3	3	3	3	3	3	3	3	3	2	2	17	2	3	3	3	3	48	3.25	4	3.66667
3	3	3	3	3	3	3	3	3	3	3	3	3	3	3	3	1	2	19	2	3	3	3	3	48	4	3.8	3.88889
3	3	3	3	3	3	3	3	3	3	3	3	3	3	3	3	2	2	18	2	3	3	3	3	48	4	4	4
3	4	4	4	4	4	4	4	3	3	3	3	4	4	4	4	1	2	19	2	3.75	4	3	4	59	4	3.8	3.88889
3	3	3	3	3	3	3	3	3	3	3	3	3	3	3	3	2	1	18	2	3	3	3	3	48	3.75	4	3.88889
3	3	4	4	4	4	4	4	4	3	4	4	4	4	4	4	2	2	20	2	3.5	4	3.75	4	61	4	3.2	3.55556
3	3	3	3	3	3	3	3	3	3	3	3	3	3	3	3	2	2	18	2	3	3	3	3	48	3.5	3	3.22222
5	5	5	5	5	5	5	5	5	5	5	5	5	5	5	5	2	2	20	2	5	5	5	5	80	4	4	4
4	4	4	3	2	2	2	2	3	3	3	3	3	3	3	3	2	2	19	2	3.75	2	3	3	47	3	3	3
3	3	3	3	3	3	3	3	3	3	3	3	3	3	3	3	1	2	19	2	3	3	3	3	48	5	5	5
3	3	3	3	3	3	3	3	3	3	3	3	3	3	3	3	1	2	19	2	3	3	3	3	48	3.25	3.4	3.33333
3	3	3	3	3	3	3	3	3	3	3	3	3	3	3	3	1	2	19	2	3	3	3	3	48	4	4	4
4	4	4	4	3	3	3	3	3	3	3	3	4	4	3	3	2	2	18	2	4	3	3	3.5	54	2.5	3	2.77778
3	2	3	2	3	3	2	3	2	2	3	2	2	2	3	2	1	2	18	2	2.5	2.75	2.25	2.25	39	2.5	2.6	2.55556
3	3	3	3	3	3	3	3	3	3	3	3	3	3	3	3	2	1	19	2	3	3	3	3	48	3	3	3
4	4	4	4	4	4	4	4	4	4	4	4	4	4	4	4	1	1	20	2	4	4	4	4	64	4	4	4
4	4	4	4	2	3	3	4	4	3	4	4	4	3	4	4	2	2	18	2	4	3	3.75	3.75	58	4.25	4	4.11111
3	3	3	3	3	3	3	3	3	3	3	3	3	3	3	3	2	2	18	2	3	3	3	3	48	3.25	3.2	3.22222
3	3	3	3	3	3	3	3	3	3	3	3	3	3	3	3	1	2	18	2	3	3	3	3	48	3	3	3
3	3	3	3	4	4	3	3	4	3	4	3	4	3	4	3	1	2	18	2	3	3.5	3.5	3.5	54	3.75	4	3.88889
4	4	4	4	3	3	3	3	3	3	3	2	2	3	3	3	1	2	19	2	4	3	2.75	2.75	50	3.5	2.8	3.11111
4	4	4	4	4	4	4	4	4	4	4	4	4	4	4	4	2	2	18	2	4	4	4	4	64	5	5	5
3	3	3	3	3	3	3	3	3	3	3	3	3	3	3	3	1	1	18	2	3	3	3	3	48	3	3	3
4	4	4	4	4	4	3	4	4	4	4	4	4	3	4	4	1	2	20	2	4	3.75	4	3.75	62	4	4	4
4	4	5	4	4	4	4	4	4	3	4	5	3	4	3	5	2	2	20	2	4.25	4	4	3.75	64	4	4	4
4	4	4	4	4	4	4	4	4	4	4	4	4	4	4	4	1	1	19	2	4	4	4	4	64	4	4	4
4	4	4	4	4	4	4	4	4	4	4	4	4	4	4	4	1	2	20	2	4	4	4	4	64	4	4	4
4	4	5	4	5	4	5	4	4	4	5	4	5	4	5	4	2	2	17	2	4.25	4.5	4.25	4.5	70	4.25	3.6	3.88889
3	3	3	3	3	3	3	3	3	3	3	3	3	3	3	3	1	2	18	2	3	3	3	3	48	3	3	3
3	3	3	3	4	4	4	4	4	4	4	4	4	4	4	4	1	2	18	2	3	4	4	4	60	4.25	3.4	3.77778
3	2	2	3	3	4	3	2	3	4	4	3	3	4	3	3	1	2	19	2	2.5	3	3.5	3.25	49	2.25	3	2.66667
3	3	4	4	4	3	3	3	3	4	3	4	3	3	4	3	2	2	18	2	3.5	3.25	3.5	3.25	54	5	5	5
4	4	3	3	3	3	3	3	3	4	3	3	3	4	3	3	1	2	20	2	3.5	3	3.25	3.25	52	4	4	4
4	4	4	4	4	4	4	4	4	4	4	4	4	4	4	4	2	2	18	2	4	4	4	4	64	3	3	3
3	3	3	3	3	3	3	3	3	3	3	3	3	3	3	3	2	2	18	2	3	3	3	3	48	4	4	4
4	4	4	4	4	4	4	4	4	4	4	4	4	4	4	4	2	2	20	2	4	4	4	4	64	3.25	3.8	3.55556
3	3	3	3	3	3	3	3	3	3	3	3	3	3	3	3	2	1	18	2	3	3	3	3	48	4	3	3.44444
4	4	4	4	4	3	4	4	3	4	4	3	4	4	3	3	1	2	20	2	4	3.75	3.5	3.5	59	3	3.4	3.22222
3	3	3	3	3	3	3	3	3	4	3	3	4	3	4	3	2	2	19	2	3	3	3.25	3.5	51	3	3	3
3	3	3	3	3	3	3	3	3	3	3	3	3	3	3	3	2	2	19	2	3	3	3	3	48	3	3	3
3	3	3	4	3	4	4	3	3	4	3	4	3	3	3	3	2	1	18	2	3.25	3.5	3.5	3	53	3.5	3.8	3.66667
3	3	3	3	3	3	3	3	3	4	4	3	3	4	4	4	2	2	19	2	3	3	3.5	3.75	53	3.5	3.8	3.66667
3	3	3	3	2	3	3	3	4	4	4	4	4	4	4	4	2	2	18	2	3	2.75	4	4	55	3.5	3.2	3.33333
4	5	5	4	3	4	4	5	4	4	4	3	4	4	5	4	1	2	16	2	4.5	4	3.75	4.25	66	3.5	3.4	3.44444
4	4	4	4	3	3	3	3	3	3	3	3	3	3	3	3	2	1	19	2	4	3	3	3	52	3	3	3
3	3	3	3	3	3	3	3	3	3	3	3	3	3	3	3	1	2	18	2	3	3	3	3	48	3.25	3.2	3.22222
3	3	3	3	3	3	3	3	3	3	3	3	3	3	3	3	1	2	18	2	3	3	3	3	48	3	3	3
3	3	3	3	2	2	2	3	3	3	3	3	3	3	3	3	2	2	19	2	3	2.25	3	3	45	3.25	2.8	3
4	4	4	4	4	4	4	4	4	4	4	4	4	4	4	4	2	2	19	2	4	4	4	4	64	4	4	4
3	3	3	3	3	3	3	3	3	3	3	3	3	3	3	3	1	1	18	2	3	3	3	3	48	3	3	3
4	4	4	4	4	4	4	4	4	4	4	4	4	4	3	3	2	1	19	2	4	4	4	3.5	62	4	4	4
3	3	3	3	3	3	3	3	3	3	3	3	3	3	3	3	2	2	18	2	3	3	3	3	48	3	3.2	3.11111
3	4	4	4	4	4	4	4	4	4	4	4	4	4	4	4	2	1	18	2	3.75	4	4	4	63	4	4	4
3	3	3	3	3	4	2	3	3	3	3	3	3	3	3	3	1	2	18	2	3	3	3	3	48	3	2.8	2.88889
2	2	2	2	3	4	2	4	2	3	3	2	3	2	3	2	1	2	19	2	2	3.25	2.5	2.5	41	3.75	3.4	3.55556
3	3	3	3	3	3	3	3	3	3	3	3	3	3	3	3	2	2	19	2	3	3	3	3	48	3	3	3
3	3	3	3	4	4	4	4	3	3	3	3	3	3	3	3	1	1	21	2	3	4	3	3	52	3.5	3	3.22222
3	3	3	3	3	3	3	3	3	3	3	3	3	3	3	3	1	1	18	2	3	3	3	3	48	3	3	3
3	3	4	4	3	3	3	3	4	3	3	3	4	4	3	3	2	2	20	2	3.5	3	3.25	3.5	53	3.75	3.4	3.55556
3	3	3	3	3	3	3	3	3	3	3	3	3	3	3	3	2	2	19	2	3	3	3	3	48	3	3	3
3	3	3	3	3	3	3	3	3	3	3	3	3	3	3	3	1	2	18	2	3	3	3	3	48	4	4	4
5	5	5	5	5	5	5	5	5	5	5	5	5	5	5	5	2	1	18	2	5	5	5	5	80	5	5	5
5	5	5	5	4	4	3	2	5	5	5	4	5	5	4	4	2	2	18	2	5	3.25	4.75	4.5	70	4.25	3.6	3.88889
3	3	3	3	3	3	3	3	3	3	3	3	3	3	3	3	2	2	18	2	3	3	3	3	48	3.25	2.4	2.77778
3	3	3	3	3	3	3	3	3	3	3	3	3	3	3	3	2	2	19	2	3	3	3	3	48	3	3	3
3	4	3	2	3	3	3	4	3	3	3	4	3	4	4	4	2	1	19	2	3	3.25	3.25	3.75	53	3.25	3.6	3.44444
3	3	3	3	3	3	3	3	3	3	3	3	3	3	3	3	2	2	18	2	3	3	3	3	48	3	2.2	2.55556
3	3	3	4	3	4	3	3	3	3	3	3	3	3	3	3	1	2	18	2	3.25	3.25	3	3	50	4.5	4.4	4.44444
4	4	4	4	4	4	3	4	4	4	4	4	4	4	4	4	2	2	18	2	4	3.75	4	4	63	3.5	3.4	3.44444
4	4	4	4	3	4	3	3	4	4	4	4	3	3	3	4	2	2	18	2	4	3.25	4	3.25	58	4	3	3.44444
5	5	5	5	5	5	5	5	5	5	5	5	5	5	5	5	2	2	19	2	5	5	5	5	80	5	5	5
3	3	3	3	3	3	3	3	3	3	3	3	4	4	4	4	2	2	19	2	3	3	3	4	52	3.25	2.8	3
4	3	4	3	3	4	4	4	3	4	4	4	4	4	4	4	2	2	19	2	3.5	3.75	3.75	4	60	3	3.4	3.22222
3	3	3	3	3	3	3	3	3	3	3	3	3	3	3	3	1	2	20	2	3	3	3	3	48	3	3	3
3	3	3	3	3	4	4	4	3	4	3	4	3	4	3	3	1	1	20	2	3	3.75	3.5	3.25	54	3.5	3	3.22222
3	3	4	3	3	3	3	3	3	3	4	3	3	3	4	3	2	2	19	2	3.25	3	3.25	3.25	51	3.75	3.2	3.44444
3	3	3	3	3	3	3	3	3	3	3	3	3	3	3	3	2	2	19	2	3	3	3	3	48	3.5	2.8	3.11111
2	2	2	2	3	3	3	3	3	3	3	3	3	3	3	3	1	2	23	2	2	3	3	3	44	3.75	3	3.33333
4	3	4	3	3	4	3	4	4	3	5	3	4	3	4	4	1	2	19	2	3.5	3.5	3.75	3.75	58	5	5	5
3	3	3	3	3	2	3	3	4	4	3	2	3	3	3	3	1	2	19	2	3	2.75	3.25	3	48	3	2.6	2.77778
2	2	2	2	2	2	2	2	3	3	3	3	2	2	2	2	2	2	19	2	2	2	3	2	36	2	2	2
3	2	3	2	3	2	3	2	2	3	3	2	2	3	3	4	1	2	18	2	2.5	2.5	2.5	3	42	3	2.6	2.77778
3	3	3	3	3	3	3	3	3	3	3	3	3	3	3	3	1	2	19	2	3	3	3	3	48	3.75	3	3.33333
3	3	3	3	3	3	3	3	2	2	2	2	3	3	3	3	1	2	18	2	3	3	2	3	44	3	2.2	2.55556
3	3	3	3	3	3	3	3	3	3	3	3	3	3	3	3	1	2	19	2	3	3	3	3	48	4	4	4
3	4	4	4	4	3	4	4	4	4	4	4	4	4	4	4	1	2	18	2	3.75	3.75	4	4	62	4	4	4
4	4	4	4	4	4	4	4	4	4	4	4	4	4	4	4	1	2	19	2	4	4	4	4	64	4	4	4
3	3	3	3	3	4	3	4	3	3	4	3	3	3	3	3	1	2	19	2	3	3.5	3.25	3	51	3	3	3
5	5	5	5	5	5	5	5	5	5	5	5	5	5	5	5	1	1	19	2	5	5	5	5	80	5	5	5
3	3	3	3	2	2	5	3	3	3	3	3	3	3	3	3	2	2	18	2	3	3	3	3	48	3.5	3	3.22222
4	4	4	4	4	4	4	4	4	4	4	4	4	4	3	3	1	2	19	2	4	4	4	3.5	62	3	3	3
3	3	3	3	3	3	3	3	3	3	3	3	3	3	3	3	1	2	20	2	3	3	3	3	48	3	3	3
3	3	3	3	3	3	3	3	3	3	3	3	3	3	3	3	1	1	18	2	3	3	3	3	48	4	3	3.44444
4	3	5	2	5	5	5	2	4	4	2	4	4	2	2	4	1	2	18	2	3.5	4.25	3.5	3	57	3	3.2	3.11111
4	3	4	3	4	3	4	3	3	3	3	3	4	4	4	3	2	1	19	2	3.5	3.5	3	3.75	55	3	3.2	3.11111
3	3	4	3	4	4	4	4	4	4	4	4	4	4	4	4	2	2	20	2	3.25	4	4	4	61	4	3	3.44444
3	3	3	3	3	3	3	3	3	3	3	3	3	3	3	3	1	2	20	2	3	3	3	3	48	3	3	3
3	3	3	3	4	4	4	4	4	4	3	3	2	4	2	2	2	2	20	2	3	4	3.5	2.5	52	4	3.8	3.88889
3	3	3	3	3	3	2	1	3	1	3	1	3	1	2	2	1	2	20	2	3	2.25	2	2	37	3.75	3	3.33333
3	3	3	3	3	3	3	3	3	3	3	3	3	3	3	3	2	1	19	2	3	3	3	3	48	3.75	3.2	3.44444
3	3	3	3	3	3	3	3	3	3	3	3	3	3	3	3	2	2	18	2	3	3	3	3	48	3.25	2.2	2.66667
4	4	4	4	4	4	4	4	4	4	4	4	4	4	4	4	2	2	18	2	4	4	4	4	64	3.25	3	3.11111
3	3	3	3	3	3	3	3	3	3	3	3	3	3	3	3	1	1	21	2	3	3	3	3	48	2.5	2	2.22222
4	4	4	4	4	4	4	4	4	4	4	4	4	4	4	4	2	1	20	2	4	4	4	4	64	4	4	4
4	4	4	4	3	3	3	4	4	4	3	4	4	3	3	3	1	2	20	2	4	3.25	3.75	3.25	57	3.5	3	3.22222
4	4	4	3	4	3	4	4	4	3	4	4	4	4	3	3	2	2	19	2	3.75	3.75	3.75	3.5	59	4	3.8	3.88889
4	4	4	4	4	4	4	4	4	4	4	4	4	4	4	4	2	1	18	2	4	4	4	4	64	4	4	4
3	3	3	3	3	3	3	3	3	3	3	3	3	3	3	3	2	2	18	2	3	3	3	3	48	3.25	3	3.11111
4	4	4	3	3	3	4	4	4	4	4	4	4	4	4	4	2	2	19	2	3.75	3.5	4	4	61	4	4	4
2	3	3	3	3	3	3	3	3	3	3	3	3	3	3	3	2	2	18	2	2.75	3	3	3	47	3	3	3
3	3	3	3	3	3	3	3	3	3	3	3	3	3	3	3	2	2	18	2	3	3	3	3	48	3	3	3
3	3	3	3	3	3	3	3	3	3	3	2	3	3	3	3	2	2	19	2	3	3	2.75	3	47	4	4	4
3	3	3	3	3	3	3	3	3	3	3	3	3	3	3	3	2	2	18	2	3	3	3	3	48	3	3	3
3	3	3	3	3	3	3	3	3	3	3	3	3	3	3	3	2	2	19	2	3	3	3	3	48	2.75	3	2.88889
3	3	3	3	3	3	3	3	4	4	4	4	4	4	4	4	2	2	18	2	3	3	4	4	56	3.5	3	3.22222
4	4	4	4	3	3	3	3	3	4	3	2	4	3	4	3	2	2	19	2	4	3	3	3.5	54	3.25	3.4	3.33333
2	2	2	2	3	2	2	2	3	3	3	3	3	3	3	4	2	1	18	2	2	2.25	3	3.25	42	3.25	4	3.66667
5	4	4	5	5	4	4	5	5	5	5	4	5	4	5	4	1	2	19	2	4.5	4.5	4.75	4.5	73	4	4.4	4.22222
3	3	3	3	2	2	2	3	3	3	3	3	3	3	3	3	2	2	18	2	3	2.25	3	3	45	3	3	3
4	4	4	4	4	4	4	4	4	4	4	3	4	4	4	4	2	2	21	2	4	4	3.75	4	63	4	4	4
2	2	2	3	2	3	2	3	2	3	2	3	3	4	3	3	2	1	19	2	2.25	2.5	2.5	3.25	42	3	3.8	3.44444
3	3	3	3	3	4	3	3	4	4	4	4	4	4	4	4	2	2	19	2	3	3.25	4	4	57	3.75	3.4	3.55556
4	3	3	3	3	3	3	3	3	3	3	3	3	3	3	3	2	2	19	2	3.25	3	3	3	49	3	3	3
5	5	5	5	5	5	5	5	5	5	5	5	5	5	5	5	2	2	20	2	5	5	5	5	80	5	5	5
4	4	4	4	3	4	4	4	4	4	4	4	4	3	4	4	2	2	19	2	4	3.75	4	3.75	62	4	4	4
3	3	3	3	3	3	3	3	3	3	3	3	3	3	3	3	2	2	18	2	3	3	3	3	48	2	3	2.55556
4	4	3	3	4	4	3	3	3	3	3	3	3	3	3	3	2	2	18	2	3.5	3.5	3	3	52	2.5	2.4	2.44444
3	3	3	3	2	3	4	4	3	3	3	3	3	3	3	3	2	2	19	2	3	3.25	3	3	49	3	3	3
3	4	3	3	4	4	4	3	4	4	4	4	3	4	3	4	2	2	18	2	3.25	3.75	4	3.5	58	3.75	3.4	3.55556
4	3	4	4	3	3	4	3	4	4	4	2	4	4	4	4	2	2	19	2	3.75	3.25	3.5	4	58	3.75	3.8	3.77778
3	3	3	3	3	3	3	3	3	3	3	3	4	4	4	4	2	2	18	2	3	3	3	4	52	5	5	5
3	3	3	3	3	3	3	3	3	3	3	3	3	3	3	3	2	2	19	2	3	3	3	3	48	3.25	3.8	3.55556
3	3	3	3	4	3	3	4	4	4	3	3	3	3	3	3	2	2	19	2	3	3.5	3.5	3	52	3	3.2	3.11111
3	3	3	3	2	2	3	3	3	3	3	3	3	3	3	3	2	2	18	2	3	2.5	3	3	46	3	3.4	3.22222
4	4	4	3	3	3	3	3	3	4	3	2	3	4	4	4	2	2	18	2	3.75	3	3	3.75	54	4	3.8	3.88889
4	3	4	3	4	3	4	4	3	4	3	4	3	4	3	4	2	2	20	2	3.5	3.75	3.5	3.5	57	3	3.8	3.44444
5	5	4	4	5	5	5	5	5	4	4	5	5	4	4	5	2	2	20	2	4.5	5	4.5	4.5	74	4.25	5	4.66667
5	5	5	5	5	5	5	5	5	5	5	5	5	5	5	5	1	2	21	2	5	5	5	5	80	5	5	5
4	4	5	4	5	4	5	4	5	4	4	4	4	4	5	4	1	2	18	2	4.25	4.5	4.25	4.25	69	4	4.6	4.33333
3	4	4	4	3	3	3	3	3	4	3	2	3	3	3	3	2	2	18	2	3.75	3	3	3	51	3.75	3	3.33333
